# Supplementary material for: Red Meat Derived Glycan, N-acetylneuraminic Acid (Neu5Ac) Is a Major Sialic Acid in Different Skeletal Muscles and Organs of Nine Animal Species—A Guideline for Human Consumers
Source: Foods. 2023 Jan 10;12(2):337. doi: 10.3390/foods12020337 (PMC9858279; doi:10.3390/foods12020337)
Supplement: Supplementary file 1 [file foods-12-00337-s001.zip]

Archive with 1 entries (1 files):
- foods-2110290-supplementary.pdf
